# Supplementary material for: Bioaccumulation of Lead, Cadmium, and Arsenic in a Mining Area and Its Associated Health Effects
Source: Toxics. 2023 Jun 9;11(6):519. doi: 10.3390/toxics11060519 (PMC10301356; doi:10.3390/toxics11060519)
Supplement: Supplementary file 1 [file toxics-11-00519-s001.zip]

Archive with 1 entries (1 files):
- toxics-2365117-supplementary.pdf
